# Supplementary material for: Plant-Derived Nutraceuticals Involved in Body Weight Control by Modulating Gene Expression
Source: Plants (Basel). 2023 Jun 11;12(12):2273. doi: 10.3390/plants12122273 (PMC10302664; doi:10.3390/plants12122273)
Supplement: Supplementary file 1 [file plants-12-02273-s001.zip]

Archive with 1 entries (1 files):
- plants-2420329-supplementary.pdf
